# Supplementary material for: SNARE Protein CfSec22 Mediates Vesicular Trafficking to Regulate Growth, Conidiogenesis, and Pathogenesis of Ceratocystis fimbriata
Source: Microorganisms. 2025 Oct 5;13(10):2305. doi: 10.3390/microorganisms13102305 (PMC12566070; doi:10.3390/microorganisms13102305)
Supplement: Supplementary file 1 [file microorganisms-13-02305-s001.zip]

Archive with 1 entries (1 files):
- microorganisms-3832680-supplementary.pdf
